# Supplementary material for: Overcoming Challenges in the Determination of Fatty Acid Ethyl Esters in Post-Mortem Plasma Samples with the Use of Targeted Metabolomics and the Quality by Design Approach
Source: Biomedicines. 2025 Jul 10;13(7):1688. doi: 10.3390/biomedicines13071688 (PMC12292823; doi:10.3390/biomedicines13071688)
Supplement: Supplementary file 1 [file biomedicines-13-01688-s001.zip]

Archive with 1 entries (1 files):
- biomedicines-3700300-supplementary.pdf
